# Supplementary material for: PTHrP Promotes RBP4 Expression Under the Control of PPARγ in the Kidney
Source: Int J Mol Sci. 2024 Dec 27;26(1):142. doi: 10.3390/ijms26010142 (PMC11719952; doi:10.3390/ijms26010142)
Supplement: Supplementary file 1 [file ijms-26-00142-s001.zip]

Archive with 1 entries (1 files):
- ijms-3377451-supplementary.pdf
